# Supplementary material for: Heritable immunization of mice against Lyme disease enables ecological disease prevention
Source: Nat Commun. 2026 Apr 28;17:5814. doi: 10.1038/s41467-026-71757-6 (PMC13328618; doi:10.1038/s41467-026-71757-6)
Supplement: Supplementary file 4 — Source Data [file 41467_2026_71757_MOESM4_ESM.xlsx]

## Sheet: Figure 1B
Figure 1B
Results									Standards
Date	MouseID	Replicate	Dilution	Absorbance	Genotype	Generation	Predicted_Concentration		Date	Concentration	Absorbance_1	Absorbance_2
2021-07-24	997	1	10	0.138	Homoz	F2	32.0926		07.02.24	70	1.118	0.963
2021-07-24	997	2	10	0.132	Homoz	F2	29.1479		07.02.24	23.3333	0.618	0.606
2021-07-24	1013	1	10	0.077	WT	WT	4.78851		07.02.24	7.77778	0.335	0.322
2021-07-24	1013	2	10	0.085	WT	WT	7.92252		07.02.24	2.59259	0.169	0.176
2021-07-24	1014	1	10	0.103	WT	WT	15.5934		07.02.24	0.864198	0.094	0.096
2021-07-24	1014	2	10	0.096	WT	WT	12.5263		07.02.24	0.288066	0.064	0.058
2021-07-24	1015	1	10	0.081	Homoz	F2	6.32863		07.02.24	0.0960219	0.057	0.053
2021-07-24	1015	2	10	0.083	Homoz	F2	7.11941		07.02.24	0.0320073	0.043	0.044
2021-07-24	1024	1	10	0.099	Homoz	F2	13.8291		07.04.24	70	1.402	0.093
2021-07-24	1024	2	10	0.101	Homoz	F2	14.7075		07.04.24	23.3333	0.402	0.436
2021-07-24	1027	1	10	0.064	WT	WT	0.388267		07.04.24	7.77778	0.285	0.195
2021-07-24	1027	2	10	0.078	WT	WT	5.16795		07.04.24	2.59259	0.221	0.138
2021-07-24	1031	1	10	0.117	Homoz	F2	21.9843		07.04.24	0.864198	0.114	0.098
2021-07-24	1031	2	10	0.109	Homoz	F2	18.2936		07.04.24	0.288066	0.074	0.065
2021-07-24	1048	1	10	0.084	WT	WT	7.51948		07.04.24	0.0960219	0.055	0.06
2021-07-24	1048	2	10	0.088	WT	WT	9.14839		07.04.24	0.0320073	0.046	0.046
2021-07-24	1049	1	10	0.114	Homoz	F2	20.5888		07.24.21	70	0.948	1.111
2021-07-24	1049	2	10	0.105	Homoz	F2	16.4866		07.24.21	23.3333	0.487	0.408
2021-08-13	1033	1	10	0.133	Homoz	F2	33.0642		07.24.21	7.77778	0.242	0.259
2021-08-13	1033	2	10	0.121	Homoz	F2	27.8562		07.24.21	2.59259	0.123	0.128
2021-08-13	1036	1	10	0.132	Homoz	F2	32.6242		07.24.21	0.864198	0.074	0.075
2021-08-13	1036	2	10	0.221	Homoz	F2	75.5157		08.13.21	70	0.986	0.932
2021-08-13	1042	1	10	0.088	Homoz	F2	14.4376		08.13.21	23.3333	0.477	0.47
2021-08-13	1042	2	10	0.135	Homoz	F2	33.9474		08.13.21	7.77778	0.227	0.23
2021-08-13	1043	1	10	0.138	Homoz	F3	35.28		08.13.21	2.59259	0.114	0.112
2021-08-13	1043	2	10	0.122	Homoz	F3	28.2841		08.13.21	0.864198	0.073	0.074
2021-08-13	1057	1	10	0.102	Homoz	F2	19.9539		08.13.21	0.288066	0.049	0.055
2021-08-13	1057	2	10	0.091	Homoz	F2	15.5954		08.13.21	0.0960219	0.054	0.049
2021-08-13	1058	1	10	0.274	Homoz	F2	104.273		08.13.21	0.0320073	0.043	0.048
2021-08-13	1058	2	10	0.217	Homoz	F2	73.4383		08.14.21	70	0.795	0.846
2021-08-13	1065	1	10	0.085	Homoz	F2	13.2942		08.14.21	23.3333	0.403	0.422
2021-08-13	1065	2	10	0.087	Homoz	F2	14.0549		08.14.21	7.77778	0.2	0.2
2021-08-14	1066	1	10	0.087	Homoz	F2	17.9294		08.14.21	2.59259	0.102	0.096
2021-08-14	1066	2	10	0.088	Homoz	F2	18.4159		08.14.21	0.864198	0.065	0.069
2021-08-14	1069	1	10	0.084	Homoz	F2	16.4787		08.14.21	0.288066	0.053	0.052
2021-08-14	1069	2	10	0.079	Homoz	F2	14.0912		08.14.21	0.0960219	0.05	0.057
2021-08-14	1071	1	10	0.104	Homoz	F3	26.3838		08.14.21	0.0320073	0.043	0.049
2021-08-14	1071	2	10	0.096	Homoz	F3	22.3579		12.10.21	70	1.114	1.232
2021-08-14	1072	1	10	0.133	Homoz	F3	41.6089		12.10.21	23.3333	0.537	0.55
2021-08-14	1072	2	10	0.09	Homoz	F3	19.3932		12.10.21	7.77778	0.249	0.253
2021-08-14	1074	1	10	0.163	Homoz	F3	58.305		12.10.21	2.59259	0.115	0.138
2021-08-14	1074	2	10	0.153	Homoz	F3	52.6377		12.10.21	0.864198	0.065	0.066
2021-08-14	1077	1	10	0.057	Homoz	F3	4.15216		12.10.21	0.288066	0.05	0.051
2021-08-14	1077	2	10	0.071	Homoz	F3	10.3582		12.10.21	0.0960219	0.044	0.044
2021-08-14	1084	1	10	0.081	Homoz	F2	15.0415		12.10.21	0.0320073	0.045	0.051
2021-08-14	1084	2	10	0.109	Homoz	F2	28.94		12.11.21	70	0.782	0.738
2021-12-10	226	1	10	0.1	Het	F3	17.6379		12.11.21	23.3333	0.376	0.383
2021-12-10	226	2	10	0.084	Het	F3	12.2463		12.11.21	7.77778	0.184	0.201
2021-12-10	227	1	10	0.11	Het	F3	21.1535		12.11.21	2.59259	0.113	0.092
2021-12-10	227	2	10	0.105	Het	F3	19.3828		12.11.21	0.864198	0.065	0.087
2021-12-10	228	1	10	0.098	Het	F3	16.9474		12.11.21	0.288066	0.052	0.049
2021-12-10	228	2	10	0.074	Het	F3	9.04894		12.11.21	0.0960219	0.051	0.046
2021-12-10	229	1	10	0.118	Het	F3	24.0375		12.11.21	0.0320073	0.042	0.042
2021-12-10	229	2	10	0.083	Het	F3	11.9201		12.12.21	70	0.757	0.769
2021-12-10	230	1	10	0.071	Het	F3	8.12027		12.12.21	23.3333	0.405	0.409
2021-12-10	230	2	10	0.07	Het	F3	7.81417		12.12.21	7.77778	0.19	0.19
2021-12-10	231	1	10	0.071	Het	F3	8.12027		12.12.21	2.59259	0.112	0.098
2021-12-10	231	2	10	0.06	Het	F3	4.86109		12.12.21	0.864198	0.092	0.067
2021-12-10	232	1	10	0.074	Het	F3	9.04894		12.12.21	0.288066	0.057	0.051
2021-12-10	232	2	10	0.064	Het	F3	6.01712		12.12.21	0.0960219	0.053	0.045
2021-12-10	233	1	10	0.084	Het	F3	12.2463		12.12.21	0.0320073	0.044	0.045
2021-12-10	233	2	10	0.069	Het	F3	7.50987		02.05.22	70	0.545	0.623
2021-12-11	234	1	10	0.079	Het	F3	12.6742		02.05.22	23.3333	0.283	0.284
2021-12-11	234	2	10	0.071	Het	F3	9.27935		02.05.22	7.77778	0.133	0.145
2021-12-11	235	1	10	0.088	Het	F3	16.7608		02.05.22	2.59259	0.076	0.087
2021-12-11	235	2	10	0.072	Het	F3	9.69027		02.05.22	0.864198	0.054	0.057
2021-12-11	236	1	10	0.105	Het	F3	25.1366		02.05.22	0.288066	0.049	0.049
2021-12-11	236	2	10	0.066	Het	F3	7.28808		02.05.22	0.0960219	0.045	0.046
2021-12-11	237	1	10	0.097	Het	F3	21.0957		02.05.22	0.0320073	0.046	0.044
2021-12-11	237	2	10	0.094	Het	F3	19.6249		02.06.22	70	0.625	0.59
2021-12-11	238	1	10	0.068	Het	F3	8.07152		02.06.22	23.3333	0.292	0.326
2021-12-11	238	2	10	0.07	Het	F3	8.87253		02.06.22	7.77778	0.139	0.154
2021-12-11	239	1	10	0.073	Het	F3	10.1052		02.06.22	2.59259	0.08	0.093
2021-12-11	239	2	10	0.063	Het	F3	6.14798		02.06.22	0.864198	0.056	0.06
2021-12-11	240	1	10	0.091	Het	F3	18.1796		02.06.22	0.288066	0.05	0.053
2021-12-11	240	2	10	0.089	Het	F3	17.2307		02.06.22	0.0960219	0.045	0.045
2021-12-12	241	1	10	0.102	Het	F3	24.8099		02.06.22	0.0320073	0.045	0.047
2021-12-12	241	2	10	0.094	Het	F3	20.7898
2021-12-12	242	1	10	0.065	Het	F3	7.01739
2021-12-12	242	2	10	0.06	Het	F3	4.80626
2021-12-12	243	1	10	0.071	Het	F3	9.7471
2021-12-12	243	2	10	0.075	Het	F3	11.6061
2021-12-12	244	1	10	0.065	Het	F3	7.01739
2021-12-12	244	2	10	0.068	Het	F3	8.37284
2021-12-12	245	1	10	0.08	Het	F3	13.969
2021-12-12	245	2	10	0.069	Het	F3	8.82892
2021-12-12	246	1	10	0.118	Het	F3	33.0938
2021-12-12	246	2	10	0.103	Het	F3	25.3183
2021-12-12	247	1	10	0.124	Het	F3	36.2803
2021-12-12	247	2	10	0.114	Het	F3	30.9934
2022-02-05	267	1	10	0.11	Homoz	F3	51.0899
2022-02-05	267	2	10	0.101	Homoz	F3	43.2824
2022-02-05	278	1	10	0.15	Homoz	F3	87.9292
2022-02-05	278	2	10	0.137	Homoz	F3	75.5923
2022-02-05	282	1	10	0.126	Homoz	F2	65.4221
2022-02-05	282	2	10	0.121	Homoz	F2	60.8833
2022-02-05	294	1	10	0.134	Homoz	F2	72.7938
2022-02-05	294	2	10	0.126	Homoz	F2	65.4221
2022-02-05	296	1	10	0.135	Homoz	F2	73.7246
2022-02-05	296	2	10	0.133	Homoz	F2	71.865
2022-02-05	298	1	10	0.171	Homoz	F2	108.56
2022-02-05	298	2	10	0.146	Homoz	F2	84.0972
2022-02-05	301	1	10	0.089	Het	F2	33.1823
2022-02-05	301	2	10	0.083	Het	F2	28.2768
2022-02-05	302	1	10	0.077	WT	WT	23.4775
2022-02-05	302	2	10	0.069	WT	WT	17.2631
2022-02-05	303	1	10	0.094	Homoz	F2	37.3457
2022-02-05	303	2	10	0.102	Homoz	F2	44.1404
2022-02-06	305	1	10	0.132	Homoz	F2	63.6294
2022-02-06	305	2	10	0.114	Homoz	F2	49.2643
2022-02-06	308	1	10	0.12	Homoz	F2	53.995
2022-02-06	308	2	10	0.117	Homoz	F2	51.6224
2022-02-06	901	1	10	0.108	Het	F0	44.5919
2022-02-06	901	2	10	0.097	Het	F0	36.1791
2022-02-06	910	1	10	0.09	Het	F1	30.9311
2022-02-06	910	2	10	0.076	Het	F1	20.6953
2022-02-06	912	1	10	0.124	Het	F1	57.1808
2022-02-06	912	2	10	0.137	Het	F1	67.7116
2022-02-06	913	1	10	0.081	Het	F1	24.3097
2022-02-06	913	2	10	0.077	Het	F1	21.4144
2022-02-06	1018	1	10	0.174	Homoz	F2	99.1687
2022-02-06	1018	2	10	0.146	Homoz	F2	75.1603
2024-07-02	277	1	10	0.103	Het	F3	9.69382
2024-07-02	277	2	10	0.109	Het	F3	10.926
2024-07-02	277	3	10	0.102	Het	F3	9.49237
2024-07-02	532	1	10	0.057	WT	WT	1.81071
2024-07-02	532	2	10	0.064	WT	WT	2.79304
2024-07-02	532	3	10	0.071	WT	WT	3.86827
2024-07-04	278	1	10	0.117	Homoz	F3	13.5539
2024-07-04	278	2	10	0.108	Homoz	F3	10.8307
2024-07-04	278	3	10	0.11	Homoz	F3	11.4156
2024-07-04	279	1	10	0.088	Het	F3	5.65755
2024-07-04	279	2	10	0.069	Het	F3	2.01236
2024-07-04	279	3	10	0.066	Het	F3	1.56929
2024-07-04	316	1	10	0.07	Homoz	F4	2.16886
2024-07-04	316	2	10	0.071	Homoz	F4	2.32964
2024-07-04	316	3	10	0.068	Homoz	F4	1.8602
2024-07-04	572	1	10	0.087	WT	WT	5.43284
2024-07-04	572	2	10	0.069	WT	WT	2.01236
2024-07-04	572	3	10	0.077	WT	WT	3.38005
2024-07-04	573	1	10	0.055	WT	WT	0.331768
2024-07-04	573	2	10	0.052	WT	WT	0.125634
2024-07-04	573	3	10	0.065	WT	WT	1.43074

## Sheet: Figure 1D
Figure 1D
Date	Mouse	Group	Abs1	Abs2	Abs3	Abs4	Abs5	Abs6	Abs7	Abs8	Abs9	Abs10	Abs11	Abs12	Abs13	Abs14
2021-03-25	M960	Alb Het	0.158	0.149
2021-03-25	M962	Alb Het	0.247	0.281
2021-03-25	M969	Alb Het	0.281	0.278
2021-03-25	M965	Alb Homoz	0.165	0.149
2021-03-25	M966	Alb Homoz	0.06	0.062
2021-08-25	M1033	Alb Homoz	0.103	0.115	0.124
2021-08-25	M1036	Alb Homoz	0.098	0.102	0.098
2021-08-25	M1043	Alb Homoz	0.138	0.132	0.154
2021-08-25	M1058	Alb Homoz	0.195	0.176	0.192
2021-08-25	M1074	Alb Homoz	0.073	0.073	0.086
2021-03-25	Negative Serum	Negative Serum	0.058	0.056	0.055	0.056	0.057	0.056	0.059	0.061	0.062	0.063	0.057	0.054	0.054	0.054
2021-08-25	Negative Serum	Negative Serum	0.048	0.052	0.049	0.046	0.047	0.047	0.048	0.046	0.048	0.052	0.05	0.053
2021-03-25	M964	WT B6	0.208	0.209
2021-03-25	M967	WT B6	0.176	0.19
2021-08-25	M1027	WT B6	0.145	0.135	0.146
2021-08-25	M1048	WT B6	0.172	0.156	0.162
2021-08-25	M1056	WT B6	0.292	0.283	0.285

## Sheet: Figure 2B
Figure 2B
Results									Standards
Date	MouseID	Replicate	Dilution	Absorbance	Genotype	Generation	Predicted_Concentration		Date	Concentration	Absorbance_1	Absorbance_2
2024-06-26	531	4	270	0.079	WT	WT	0.0339205		06.26.24	30000	0.791	0.686
2024-06-26	531	4	270	0.077	WT	WT	0.0317754		06.26.24	10000	0.628	0.7
2024-06-26	531	4	270	0.069	WT	WT	0.0231919		06.26.24	3333.3	0.475	0.497
2024-06-26	585	4	270	0.26	Het	F1	0.268109		06.26.24	1111.1	0.277	0.281
2024-06-26	585	4	270	0.225	Het	F1	0.21357		06.26.24	370.4	0.141	0.136
2024-06-26	585	4	270	0.244	Het	F1	0.242422		06.26.24	123.5	0.081	0.08
2024-06-26	616	4	270	0.342	Homoz	F5	0.425155		06.26.24	41.2	0.064	0.058
2024-06-26	616	4	270	0.398	Homoz	F5	0.566581		06.26.24	13.7	0.045	0.048
2024-06-26	616	4	270	0.377	Homoz	F5	0.509374		06.27.24	30000	0.787	0.832
2024-06-27	214	1	810	0.127	Het	F4	0.205383		06.27.24	10000	0.774	0.679
2024-06-27	214	2	810	0.121	Het	F4	0.188112		06.27.24	3333.3	0.499	0.476
2024-06-27	214	3	810	0.127	Het	F4	0.205383		06.27.24	1111.1	0.299	0.326
2024-06-27	216	1	810	0.132	Het	F4	0.22006		06.27.24	370.4	0.153	0.168
2024-06-27	216	2	810	0.128	Het	F4	0.208297		06.27.24	123.5	0.081	0.086
2024-06-27	216	3	810	0.132	Het	F4	0.22006		06.27.24	41.2	0.06	0.061
2024-06-27	220	1	810	0.12	Het	F4	0.18527		06.27.24	13.7	0.048	NA
2024-06-27	220	2	810	0.125	Het	F4	0.199585		06.28.24	30000	0.822	0.784
2024-06-27	220	3	810	0.117	Het	F4	0.176804		06.28.24	10000	0.679	0.748
2024-06-27	530	1	810	0.056	WT	WT	0.0252655		06.28.24	3333.3	0.472	0.476
2024-06-27	530	2	810	0.057	WT	WT	0.0273871		06.28.24	1111.1	0.286	0.293
2024-06-27	619	1	810	0.186	Homoz	F5	0.395872		06.28.24	370.4	0.132	0.148
2024-06-27	619	2	810	0.172	Homoz	F5	0.347123		06.28.24	123.5	0.074	0.078
2024-06-27	619	3	810	0.195	Homoz	F5	0.428462		06.28.24	41.2	0.054	0.059
2024-06-27	625	1	810	0.192	Homoz	F5	0.417487		06.28.24	13.7	0.047	0.048
2024-06-27	625	2	810	0.173	Homoz	F5	0.350528
2024-06-27	625	3	810	0.192	Homoz	F5	0.417487
2024-06-28	33	1	270	0.177	Het	F2	0.145712
2024-06-28	33	2	270	0.159	Het	F2	0.122739
2024-06-28	33	3	270	0.163	Het	F2	0.127743
2024-06-28	201	1	270	0.345	Homoz	F3	0.435359
2024-06-28	201	2	270	0.281	Homoz	F3	0.305789
2024-06-28	201	3	270	0.382	Homoz	F3	0.525442
2024-06-28	206	1	270	0.173	Het	F3	0.140504
2024-06-28	206	2	270	0.155	Het	F3	0.117792
2024-06-28	206	3	270	0.164	Het	F3	0.129003
2024-06-28	217	1	270	0.364	Homoz	F4	0.480008
2024-06-28	217	2	270	0.339	Homoz	F4	0.42191
2024-06-28	217	3	270	0.373	Homoz	F4	0.502323
2024-06-28	218	1	270	0.381	Homoz	F4	0.522832
2024-06-28	218	2	270	0.373	Homoz	F4	0.502323
2024-06-28	218	3	270	0.398	Homoz	F4	0.568666
2024-06-28	219	1	270	0.368	Homoz	F4	0.489829
2024-06-28	219	2	270	0.334	Homoz	F4	0.410927
2024-06-28	219	3	270	0.354	Homoz	F4	0.456107
2024-06-28	222	1	270	0.175	Het	F3	0.143101
2024-06-28	222	2	270	0.158	Het	F3	0.121497
2024-06-28	222	3	270	0.151	Het	F3	0.1129
2024-06-28	230	1	270	0.173	Het	F3	0.140504
2024-06-28	230	2	270	0.155	Het	F3	0.117792
2024-06-28	230	3	270	0.139	Het	F3	0.0985467
2024-06-28	242	1	270	0.387	Homoz	F3	0.538649
2024-06-28	242	2	270	0.36	Homoz	F3	0.470338
2024-06-28	242	3	270	0.368	Homoz	F3	0.489829
2024-06-28	529	1	270	0.079	WT	WT	0.0334338
2024-06-28	529	2	270	0.071	WT	WT	0.0255217
2024-06-28	529	3	270	0.073	WT	WT	0.0274836
2024-06-28	533	1	270	0.074	WT	WT	0.0284686
2024-06-28	533	2	270	0.067	WT	WT	0.02163
2024-06-28	533	3	270	0.067	WT	WT	0.02163
2024-06-28	589	1	270	0.254	Het	F1	0.259085
2024-06-28	589	2	270	0.249	Het	F1	0.250877
2024-06-28	589	3	270	0.214	Het	F1	0.196889

## Sheet: Figure 2D
Figure 2D
Date	Mouse	Group	Abs1	Abs2	Abs3	Abs4	Abs5	Abs6	Abs7	Abs8	Abs9	Abs10	Abs11	Abs12	Abs13	Abs14
2023-03-01	WT_2	WT B6	0.79
2023-03-01	WT_3	WT B6	0.764
2023-03-01	WT_4	WT B6	0.791
2023-03-01	M3	R26 Homoz	0.115
2023-03-01	M4	R26 Het	0.122
2023-03-01	M5	R26 Homoz	0.133
2023-03-01	M7	R26 Het	0.109
2023-03-01	M8	R26 Homoz	0.125
2023-03-01	M12	R26 Het	0.101
2023-03-01	Negative Serum	Negative Serum	0.121
2024-03-29	M42	R26 Het	0.189	0.265
2024-03-29	MNT	R26 Het	0.408	0.417
2024-03-29	M44	R26 Het	0.064	0.073
2024-03-29	M46	R26 Het	0.06	0.062
2024-03-29	M47	R26 Het	0.064	0.058
2024-03-29	M595	WT B6	0.339	0.347
2024-03-29	M596	WT B6	0.063	0.059
2024-03-29	M597	WT B6	0.329	0.327
2024-03-29	M598	WT B6	0.45	0.467
2024-03-29	M599	WT B6	0.393	0.399
2024-03-29	Negative Serum	Negative Serum	0.06	0.059	0.066	0.06	0.062	0.071	0.06	0.109	0.063	0.073	0.066	0.085	0.062	0.088
2024-06-12	M231	R26 Het	0.047	0.049	0.047
2024-06-12	M244	R26 Het	0.053	0.048	0.047
2024-06-12	MNT2	WT B6	0.191	0.182	0.192
2024-06-12	M608	R26 Het	0.048	0.049	0.054
2024-06-12	M609	R26 Het	0.261	0.208	0.191
2024-06-12	M611	WT B6	0.214	0.197	0.203
2024-06-12	M610	R26 Het	0.053	0.048	0.055
2024-06-12	M613	WT B6	0.099	0.094	0.099
2024-06-12	M614	WT B6	0.206	0.201	0.192
2024-06-12	M615	WT B6	0.32	0.306	0.332
2024-06-12	Negative Serum	Negative Serum	0.048	0.052	0.049	0.046	0.047	0.047	0.048	0.046	0.048	0.052	0.05	0.053

## Sheet: Figure 2E
Figure 2E
Mouse_ID	Group	Challenge	Total	Infected	Uninfected	Fraction_Infected
47	R26 Het	First challenge with infected ticks	3	1	2	0.333333
46	R26 Het	First challenge with infected ticks	3	2	1	0.666667
NT	R26 Het	First challenge with infected ticks	3	3	0	1
44	R26 Het	First challenge with infected ticks	7	5	2	0.714286
42	R26 Het	First challenge with infected ticks	7	3	4	0.428571
M4	R26 Het	First challenge with infected ticks	4	4	0	1
M7	R26 Het	First challenge with infected ticks	4	2	2	0.5
M12	R26 Het	First challenge with infected ticks	4	2	2	0.5
M3	R26 Homoz	First challenge with infected ticks	4	3	1	0.75
M5	R26 Homoz	First challenge with infected ticks	5	3	2	0.6
M8	R26 Homoz	First challenge with infected ticks	6	4	2	0.666667
599	WT B6	First challenge with infected ticks	4	3	1	0.75
598	WT B6	First challenge with infected ticks	5	3	2	0.6
597	WT B6	First challenge with infected ticks	5	3	2	0.6
596	WT B6	First challenge with infected ticks	5	1	4	0.2
595	WT B6	First challenge with infected ticks	2	2	0	1
C2	WT B6	First challenge with infected ticks	4	2	2	0.5
C3	WT B6	First challenge with infected ticks	4	3	1	0.75
C9	WT B6	First challenge with infected ticks	3	2	1	0.666667

## Sheet: Figure 3B
Figure 3B
Mouse_ID	Group	Challenge	Total	Infected	Uninfected	Fraction_Infected
47	R26 Het	Second challenge with uninfected ticks	6	0	6	0
46	R26 Het	Second challenge with uninfected ticks	6	0	6	0
NT	R26 Het	Second challenge with uninfected ticks	6	0	6	0
44	R26 Het	Second challenge with uninfected ticks	6	0	6	0
42	R26 Het	Second challenge with uninfected ticks	6	4	2	0.666667
608	R26 Het	Second challenge with uninfected ticks	5	0	5	0
231	R26 Het	Second challenge with uninfected ticks	5	0	5	0
609	R26 Het	Second challenge with uninfected ticks	5	5	0	1
244	R26 Het	Second challenge with uninfected ticks	5	0	5	0
610	R26 Het	Second challenge with uninfected ticks	5	0	5	0
599	WT B6	Second challenge with uninfected ticks	6	4	2	0.666667
598	WT B6	Second challenge with uninfected ticks	6	5	1	0.833333
597	WT B6	Second challenge with uninfected ticks	6	5	1	0.833333
596	WT B6	Second challenge with uninfected ticks	6	0	6	0
595	WT B6	Second challenge with uninfected ticks	6	4	2	0.666667
611	WT B6	Second challenge with uninfected ticks	5	5	0	1
612	WT B6	Second challenge with uninfected ticks	5	5	0	1
613	WT B6	Second challenge with uninfected ticks	5	5	0	1
614	WT B6	Second challenge with uninfected ticks	5	5	0	1
615	WT B6	Second challenge with uninfected ticks	5	4	1	0.8

## Sheet: Supp Fig 1B
Supplementary Figure 1B
Well	Cell_line	Primer	Ct
A1	e/p_alb_cDNA_1	tdTomatoe_1	30.7
A2	e/p_alb_cDNA_1	tdTomatoe_3	30.04
A3	e/p_alb_cDNA_1	albumin_2	33.61
A4	e/p_alb_cDNA_1	albumin_3	32.83
A5	e/p_alb_cDNA_1	bactin	28.76
A6	e/p_alb_cDNA_1	tdTomatoe_1	30.49
A7	e/p_alb_cDNA_1	tdTomatoe_3	29.2
A8	e/p_alb_cDNA_1	albumin_2	33.46
A9	e/p_alb_cDNA_1	albumin_3	32.15
A10	e/p_alb_cDNA_1	bactin	28.15
B1	e/p_alb_cDNA_2	tdTomatoe_1	31.22
B2	e/p_alb_cDNA_2	tdTomatoe_3	30.64
B3	e/p_alb_cDNA_2	albumin_2	33.9
B4	e/p_alb_cDNA_2	albumin_3	33.05
B5	e/p_alb_cDNA_2	bactin	29.06
B6	e/p_alb_cDNA_2	tdTomatoe_1	31.19
B7	e/p_alb_cDNA_2	tdTomatoe_3	29.34
B8	e/p_alb_cDNA_2	albumin_2	33.34
B9	e/p_alb_cDNA_2	albumin_3	32.52
B10	e/p_alb_cDNA_2	bactin	29.03
C1	palb_cDNA_1	tdTomatoe_1	31.22
C2	palb_cDNA_1	tdTomatoe_3	30.12
C3	palb_cDNA_1	albumin_2	31.39
C4	palb_cDNA_1	albumin_3	30.52
C5	palb_cDNA_1	bactin	25.65
C6	palb_cDNA_1	tdTomatoe_1	31.27
C7	palb_cDNA_1	tdTomatoe_3	29.55
C8	palb_cDNA_1	albumin_2	31.02
C9	palb_cDNA_1	albumin_3	30.13
C10	palb_cDNA_1	bactin	25.29
D1	palb_cDNA_2	tdTomatoe_1	32.44
D2	palb_cDNA_2	tdTomatoe_3	31.3
D3	palb_cDNA_2	albumin_2	32.81
D4	palb_cDNA_2	albumin_3	32.3
D5	palb_cDNA_2	bactin	27.59
D6	palb_cDNA_2	tdTomatoe_1	32.45
D7	palb_cDNA_2	tdTomatoe_3	30.69
D8	palb_cDNA_2	albumin_2	32.64
D9	palb_cDNA_2	albumin_3	31.99
D10	palb_cDNA_2	bactin	27.64
E1	Hepa_1-6_cDNA_1	tdTomatoe_1	36.79
E2	Hepa_1-6_cDNA_1	tdTomatoe_3	38.12
E3	Hepa_1-6_cDNA_1	albumin_2	24.93
E4	Hepa_1-6_cDNA_1	albumin_3	24.36
E5	Hepa_1-6_cDNA_1	bactin	20.28
E6	Hepa_1-6_cDNA_1	tdTomatoe_1	36.4
E7	Hepa_1-6_cDNA_1	tdTomatoe_3	36.66
E8	Hepa_1-6_cDNA_1	albumin_2	24.63
E9	Hepa_1-6_cDNA_1	albumin_3	24.2
E10	Hepa_1-6_cDNA_1	bactin	19.89
F1	Hepa_1-6_cDNA_2	tdTomatoe_1	37.17
F2	Hepa_1-6_cDNA_2	tdTomatoe_3	38.6
F3	Hepa_1-6_cDNA_2	albumin_2	25.43
F4	Hepa_1-6_cDNA_2	albumin_3	24.54
F5	Hepa_1-6_cDNA_2	bactin	20.68
F6	Hepa_1-6_cDNA_2	tdTomatoe_1	36.55
F7	Hepa_1-6_cDNA_2	tdTomatoe_3	36.41
F8	Hepa_1-6_cDNA_2	albumin_2	24.86
F9	Hepa_1-6_cDNA_2	albumin_3	24.17
F10	Hepa_1-6_cDNA_2	bactin	20.4

## Sheet: Supp Fig 1E
Supplementary Figure 1E
Plate	Well	Row	Column	OD	Type	Clone	Date	Dilution	Standard_ng_mL
1	A3	A	3	0.045	Sample	Clone 11	2019-11-17	No dilution
1	E3	E	3	0.044	Sample	Clone 11	2019-11-17	No dilution
1	A2	A	2	0.049	Sample	Clone 3	2019-11-17	No dilution
1	E2	E	2	0.048	Sample	Clone 3	2019-11-17	No dilution
1	A1	A	1	0.046	Sample	Clone 8	2019-11-17	No dilution
1	E1	E	1	0.047	Sample	Clone 8	2019-11-17	No dilution
2	B5	B	5	0.044	Sample	Clone 11	2019-11-18	0.1
2	B6	B	6	0.042	Sample	Clone 11	2019-11-18	0.1
2	F5	F	5	0.075	Sample	Clone 11	2019-11-18	0.1
2	F6	F	6	0.043	Sample	Clone 11	2019-11-18	0.1
2	B3	B	3	0.304	Sample	Clone 3	2019-11-18	0.1
2	B4	B	4	0.301	Sample	Clone 3	2019-11-18	0.1
2	F3	F	3	0.314	Sample	Clone 3	2019-11-18	0.1
2	F4	F	4	0.279	Sample	Clone 3	2019-11-18	0.1
2	B1	B	1	0.417	Sample	Clone 8	2019-11-18	0.1
2	B2	B	2	0.286	Sample	Clone 8	2019-11-18	0.1
2	F1	F	1	0.397	Sample	Clone 8	2019-11-18	0.1
2	F2	F	2	0.282	Sample	Clone 8	2019-11-18	0.1
2	B11	B	11	0.042	Sample	Clone 11	2019-11-19	0.1
2	B12	B	12	0.042	Sample	Clone 11	2019-11-19	0.1
2	F11	F	11	0.045	Sample	Clone 11	2019-11-19	0.1
2	F12	F	12	0.045	Sample	Clone 11	2019-11-19	0.1
2	B9	B	9	0.339	Sample	Clone 3	2019-11-19	0.1
2	B10	B	10	0.316	Sample	Clone 3	2019-11-19	0.1
2	F9	F	9	0.338	Sample	Clone 3	2019-11-19	0.1
2	F10	F	10	0.321	Sample	Clone 3	2019-11-19	0.1
2	B7	B	7	0.427	Sample	Clone 8	2019-11-19	0.1
2	B8	B	8	0.295	Sample	Clone 8	2019-11-19	0.1
2	F7	F	7	0.425	Sample	Clone 8	2019-11-19	0.1
2	F8	F	8	0.301	Sample	Clone 8	2019-11-19	0.1
1	H4	H	4	0.043	Blank
1	H8	H	8	0.043	Blank
1	A4	A	4	0.738	Standard				250
1	B4	B	4	0.312	Standard				83.3
1	C4	C	4	0.129	Standard				27.8
1	D4	D	4	0.068	Standard				9.26
1	E4	E	4	0.049	Standard				3.09
1	F4	F	4	0.045	Standard				1.03
1	G4	G	4	0.06	Standard				0.34
1	A8	A	8	0.779	Standard				250
1	B8	B	8	0.32	Standard				83.3
1	C8	C	8	0.131	Standard				27.8
1	D8	D	8	0.07	Standard				9.26
1	E8	E	8	0.056	Standard				3.09
1	F8	F	8	0.046	Standard				1.03
1	G8	G	8	0.044	Standard				0.34
3	H1	H	1	0.045	Blank
3	H2	H	2	0.045	Blank
3	A1	A	1	1.065	Standard				250
3	A2	A	2	0.565	Standard				250
3	B1	B	1	0.28	Standard				83.3
3	B2	B	2	0.271	Standard				83.3
3	C1	C	1	0.124	Standard				27.8
3	C2	C	2	0.115	Standard				27.8
3	D1	D	1	0.065	Standard				9.26
3	D2	D	2	0.063	Standard				9.26
3	E1	E	1	0.048	Standard				3.09
3	E2	E	2	0.05	Standard				3.09
3	F1	F	1	0.045	Standard				1.03
3	F2	F	2	0.049	Standard				1.03
3	G1	G	1	0.041	Standard				0.34
3	G2	G	2	0.042	Standard				0.34

## Sheet: Supp Fig 1F
Supplementary Figure 1F
Plate	Test	Well	Row	Col	OD	WellType	Condition	TechRep	DilutionFactor	Standard_ng_per_mL
1	IgG2a concentration	H11	H	11	0.043	Blank	Blank	1
1	IgG2a concentration	H12	H	12	0.048	Blank	Blank	2
1	IgG2a concentration	A1	A	1	2.182	Sample	CVB3	1	1
1	IgG2a concentration	A2	A	2	2.11	Sample	CVB3	2	1
1	IgG2a concentration	A3	A	3	2.137	Sample	T2A	1	1
1	IgG2a concentration	A4	A	4	2.216	Sample	T2A	2	1
1	IgG2a concentration	A5	A	5	2.264	Sample	P2A	1	1
1	IgG2a concentration	A6	A	6	2.228	Sample	P2A	2	1
1	IgG2a concentration	A7	A	7	1.809	Sample	F2A	1	1
1	IgG2a concentration	A8	A	8	1.95	Sample	F2A	2	1
1	IgG2a concentration	A9	A	9	2.022	Sample	E2A	1	1
1	IgG2a concentration	A10	A	10	2.006	Sample	E2A	2	1
1	IgG2a concentration	B1	B	1	1.553	Sample	CVB3	1	3
1	IgG2a concentration	B2	B	2	1.631	Sample	CVB3	2	3
1	IgG2a concentration	B3	B	3	1.47	Sample	T2A	1	3
1	IgG2a concentration	B4	B	4	1.589	Sample	T2A	2	3
1	IgG2a concentration	B5	B	5	1.72	Sample	P2A	1	3
1	IgG2a concentration	B6	B	6	1.658	Sample	P2A	2	3
1	IgG2a concentration	B7	B	7	1.19	Sample	F2A	1	3
1	IgG2a concentration	B8	B	8	1.245	Sample	F2A	2	3
1	IgG2a concentration	B9	B	9	1.418	Sample	E2A	1	3
1	IgG2a concentration	B10	B	10	1.302	Sample	E2A	2	3
1	IgG2a concentration	C1	C	1	0.931	Sample	CVB3	1	9
1	IgG2a concentration	C2	C	2	0.99	Sample	CVB3	2	9
1	IgG2a concentration	C3	C	3	0.976	Sample	T2A	1	9
1	IgG2a concentration	C4	C	4	1.036	Sample	T2A	2	9
1	IgG2a concentration	C5	C	5	1.068	Sample	P2A	1	9
1	IgG2a concentration	C6	C	6	1.152	Sample	P2A	2	9
1	IgG2a concentration	C7	C	7	0.644	Sample	F2A	1	9
1	IgG2a concentration	C8	C	8	0.662	Sample	F2A	2	9
1	IgG2a concentration	C9	C	9	0.777	Sample	E2A	1	9
1	IgG2a concentration	C10	C	10	0.709	Sample	E2A	2	9
1	IgG2a concentration	D1	D	1	0.45	Sample	CVB3	1	27
1	IgG2a concentration	D2	D	2	0.497	Sample	CVB3	2	27
1	IgG2a concentration	D3	D	3	0.479	Sample	T2A	1	27
1	IgG2a concentration	D4	D	4	0.555	Sample	T2A	2	27
1	IgG2a concentration	D5	D	5	0.571	Sample	P2A	1	27
1	IgG2a concentration	D6	D	6	0.605	Sample	P2A	2	27
1	IgG2a concentration	D7	D	7	0.303	Sample	F2A	1	27
1	IgG2a concentration	D8	D	8	0.317	Sample	F2A	2	27
1	IgG2a concentration	D9	D	9	0.367	Sample	E2A	1	27
1	IgG2a concentration	D10	D	10	0.315	Sample	E2A	2	27
1	IgG2a concentration	E1	E	1	0.203	Sample	CVB3	1	81
1	IgG2a concentration	E2	E	2	0.223	Sample	CVB3	2	81
1	IgG2a concentration	E3	E	3	0.215	Sample	T2A	1	81
1	IgG2a concentration	E4	E	4	0.254	Sample	T2A	2	81
1	IgG2a concentration	E5	E	5	0.264	Sample	P2A	1	81
1	IgG2a concentration	E6	E	6	0.29	Sample	P2A	2	81
1	IgG2a concentration	E7	E	7	0.149	Sample	F2A	1	81
1	IgG2a concentration	E8	E	8	0.147	Sample	F2A	2	81
1	IgG2a concentration	E9	E	9	0.156	Sample	E2A	1	81
1	IgG2a concentration	E10	E	10	0.143	Sample	E2A	2	81
1	IgG2a concentration	F1	F	1	0.11	Sample	CVB3	1	243
1	IgG2a concentration	F2	F	2	0.109	Sample	CVB3	2	243
1	IgG2a concentration	F3	F	3	0.109	Sample	T2A	1	243
1	IgG2a concentration	F4	F	4	0.122	Sample	T2A	2	243
1	IgG2a concentration	F5	F	5	0.137	Sample	P2A	1	243
1	IgG2a concentration	F6	F	6	0.133	Sample	P2A	2	243
1	IgG2a concentration	F7	F	7	0.081	Sample	F2A	1	243
1	IgG2a concentration	F8	F	8	0.08	Sample	F2A	2	243
1	IgG2a concentration	F9	F	9	0.09	Sample	E2A	1	243
1	IgG2a concentration	F10	F	10	0.082	Sample	E2A	2	243
1	IgG2a concentration	G1	G	1	0.066	Sample	CVB3	1	729
1	IgG2a concentration	G2	G	2	0.066	Sample	CVB3	2	729
1	IgG2a concentration	G3	G	3	0.07	Sample	T2A	1	729
1	IgG2a concentration	G4	G	4	0.075	Sample	T2A	2	729
1	IgG2a concentration	G5	G	5	0.077	Sample	P2A	1	729
1	IgG2a concentration	G6	G	6	0.083	Sample	P2A	2	729
1	IgG2a concentration	G7	G	7	0.061	Sample	F2A	1	729
1	IgG2a concentration	G8	G	8	0.06	Sample	F2A	2	729
1	IgG2a concentration	G9	G	9	0.063	Sample	E2A	1	729
1	IgG2a concentration	G10	G	10	0.075	Sample	E2A	2	729
1	IgG2a concentration	H1	H	1	0.063	Sample	CVB3	1	2187
1	IgG2a concentration	H2	H	2	0.06	Sample	CVB3	2	2187
1	IgG2a concentration	H3	H	3	0.053	Sample	T2A	1	2187
1	IgG2a concentration	H4	H	4	0.063	Sample	T2A	2	2187
1	IgG2a concentration	H5	H	5	0.054	Sample	P2A	1	2187
1	IgG2a concentration	H6	H	6	0.057	Sample	P2A	2	2187
1	IgG2a concentration	H7	H	7	0.047	Sample	F2A	1	2187
1	IgG2a concentration	H8	H	8	0.048	Sample	F2A	2	2187
1	IgG2a concentration	H9	H	9	0.047	Sample	E2A	1	2187
1	IgG2a concentration	H10	H	10	0.046	Sample	E2A	2	2187
1	IgG2a concentration	A11	A	11	1.508	Standard	Standard	1		167
1	IgG2a concentration	A12	A	12	1.488	Standard	Standard	2		167
1	IgG2a concentration	B11	B	11	0.912	Standard	Standard	1		55.6
1	IgG2a concentration	B12	B	12	0.974	Standard	Standard	2		55.6
1	IgG2a concentration	C11	C	11	0.462	Standard	Standard	1		18.5
1	IgG2a concentration	C12	C	12	0.471	Standard	Standard	2		18.5
1	IgG2a concentration	D11	D	11	0.212	Standard	Standard	1		6.17
1	IgG2a concentration	D12	D	12	0.222	Standard	Standard	2		6.17
1	IgG2a concentration	E11	E	11	0.127	Standard	Standard	1		2.06
1	IgG2a concentration	E12	E	12	0.14	Standard	Standard	2		2.06
1	IgG2a concentration	F11	F	11	0.071	Standard	Standard	1		0.69
1	IgG2a concentration	F12	F	12	0.077	Standard	Standard	2		0.69
1	IgG2a concentration	G11	G	11	0.05	Standard	Standard	1		0
1	IgG2a concentration	G12	G	12	0.058	Standard	Standard	2		0
2	OspA ELISA	A1	A	1	2.308	Sample	CVB3	1	1
2	OspA ELISA	A2	A	2	2.277	Sample	CVB3	2	1
2	OspA ELISA	A3	A	3	2.359	Sample	T2A	1	1
2	OspA ELISA	A4	A	4	2.335	Sample	T2A	2	1
2	OspA ELISA	A5	A	5	2.217	Sample	P2A	1	1
2	OspA ELISA	A6	A	6	2.203	Sample	P2A	2	1
2	OspA ELISA	A7	A	7	2.24	Sample	F2A	1	1
2	OspA ELISA	A8	A	8	2.244	Sample	F2A	2	1
2	OspA ELISA	A9	A	9	2.238	Sample	E2A	1	1
2	OspA ELISA	A10	A	10	2.083	Sample	E2A	2	1
2	OspA ELISA	A11	A	11	2.333	Standard	Standard	1	1	1000
2	OspA ELISA	A12	A	12	2.511	Standard	Standard	2	1	1000
2	OspA ELISA	B1	B	1	1.639	Sample	CVB3	1	3
2	OspA ELISA	B2	B	2	1.639	Sample	CVB3	2	3
2	OspA ELISA	B3	B	3	1.775	Sample	T2A	1	3
2	OspA ELISA	B4	B	4	1.827	Sample	T2A	2	3
2	OspA ELISA	B5	B	5	1.93	Sample	P2A	1	3
2	OspA ELISA	B6	B	6	2.023	Sample	P2A	2	3
2	OspA ELISA	B7	B	7	1.535	Sample	F2A	1	3
2	OspA ELISA	B8	B	8	1.515	Sample	F2A	2	3
2	OspA ELISA	B9	B	9	1.675	Sample	E2A	1	3
2	OspA ELISA	B10	B	10	1.531	Sample	E2A	2	3
2	OspA ELISA	B11	B	11	2.26	Standard	Standard	1	3	333.333
2	OspA ELISA	B12	B	12	2.347	Standard	Standard	2	3	333.333
2	OspA ELISA	C1	C	1	1.019	Sample	CVB3	1	9
2	OspA ELISA	C2	C	2	0.985	Sample	CVB3	2	9
2	OspA ELISA	C3	C	3	1.154	Sample	T2A	1	9
2	OspA ELISA	C4	C	4	1.278	Sample	T2A	2	9
2	OspA ELISA	C5	C	5	1.354	Sample	P2A	1	9
2	OspA ELISA	C6	C	6	1.403	Sample	P2A	2	9
2	OspA ELISA	C7	C	7	0.816	Sample	F2A	1	9
2	OspA ELISA	C8	C	8	0.901	Sample	F2A	2	9
2	OspA ELISA	C9	C	9	1.016	Sample	E2A	1	9
2	OspA ELISA	C10	C	10	1.017	Sample	E2A	2	9
2	OspA ELISA	C11	C	11	1.853	Standard	Standard	1	9	111.111
2	OspA ELISA	C12	C	12	2.006	Standard	Standard	2	9	111.111
2	OspA ELISA	D1	D	1	0.436	Sample	CVB3	1	27
2	OspA ELISA	D2	D	2	0.57	Sample	CVB3	2	27
2	OspA ELISA	D3	D	3	0.648	Sample	T2A	1	27
2	OspA ELISA	D4	D	4	0.731	Sample	T2A	2	27
2	OspA ELISA	D5	D	5	0.74	Sample	P2A	1	27
2	OspA ELISA	D6	D	6	0.833	Sample	P2A	2	27
2	OspA ELISA	D7	D	7	0.434	Sample	F2A	1	27
2	OspA ELISA	D8	D	8	0.438	Sample	F2A	2	27
2	OspA ELISA	D9	D	9	0.498	Sample	E2A	1	27
2	OspA ELISA	D10	D	10	0.483	Sample	E2A	2	27
2	OspA ELISA	D11	D	11	1.267	Standard	Standard	1	27	37.037
2	OspA ELISA	D12	D	12	1.334	Standard	Standard	2	27	37.037
2	OspA ELISA	E1	E	1	0.209	Sample	CVB3	1	81
2	OspA ELISA	E2	E	2	0.261	Sample	CVB3	2	81
2	OspA ELISA	E3	E	3	0.31	Sample	T2A	1	81
2	OspA ELISA	E4	E	4	0.35	Sample	T2A	2	81
2	OspA ELISA	E5	E	5	0.412	Sample	P2A	1	81
2	OspA ELISA	E6	E	6	0.457	Sample	P2A	2	81
2	OspA ELISA	E7	E	7	0.204	Sample	F2A	1	81
2	OspA ELISA	E8	E	8	0.222	Sample	F2A	2	81
2	OspA ELISA	E9	E	9	0.275	Sample	E2A	1	81
2	OspA ELISA	E10	E	10	0.234	Sample	E2A	2	81
2	OspA ELISA	E11	E	11	0.707	Standard	Standard	1	81	12.3457
2	OspA ELISA	E12	E	12	0.752	Standard	Standard	2	81	12.3457
2	OspA ELISA	F1	F	1	0.13	Sample	CVB3	1	243
2	OspA ELISA	F2	F	2	0.142	Sample	CVB3	2	243
2	OspA ELISA	F3	F	3	0.168	Sample	T2A	1	243
2	OspA ELISA	F4	F	4	0.199	Sample	T2A	2	243
2	OspA ELISA	F5	F	5	0.208	Sample	P2A	1	243
2	OspA ELISA	F6	F	6	0.221	Sample	P2A	2	243
2	OspA ELISA	F7	F	7	0.122	Sample	F2A	1	243
2	OspA ELISA	F8	F	8	0.116	Sample	F2A	2	243
2	OspA ELISA	F9	F	9	0.134	Sample	E2A	1	243
2	OspA ELISA	F10	F	10	0.118	Sample	E2A	2	243
2	OspA ELISA	F11	F	11	0.351	Standard	Standard	1	243	4.11523
2	OspA ELISA	F12	F	12	0.412	Standard	Standard	2	243	4.11523
2	OspA ELISA	G1	G	1	0.071	Sample	CVB3	1	729
2	OspA ELISA	G2	G	2	0.092	Sample	CVB3	2	729
2	OspA ELISA	G3	G	3	0.094	Sample	T2A	1	729
2	OspA ELISA	G4	G	4	0.09	Sample	T2A	2	729
2	OspA ELISA	G5	G	5	0.104	Sample	P2A	1	729
2	OspA ELISA	G6	G	6	0.12	Sample	P2A	2	729
2	OspA ELISA	G7	G	7	0.074	Sample	F2A	1	729
2	OspA ELISA	G8	G	8	0.07	Sample	F2A	2	729
2	OspA ELISA	G9	G	9	0.088	Sample	E2A	1	729
2	OspA ELISA	G10	G	10	0.082	Sample	E2A	2	729
2	OspA ELISA	G11	G	11	0.2	Standard	Standard	1	789	1.26743
2	OspA ELISA	G12	G	12	0.224	Standard	Standard	2	789	1.26743
2	OspA ELISA	H1	H	1	0.056	Sample	CVB3	1	2187
2	OspA ELISA	H2	H	2	0.062	Sample	CVB3	2	2187
2	OspA ELISA	H3	H	3	0.067	Sample	T2A	1	2187
2	OspA ELISA	H4	H	4	0.064	Sample	T2A	2	2187
2	OspA ELISA	H5	H	5	0.072	Sample	P2A	1	2187
2	OspA ELISA	H6	H	6	0.078	Sample	P2A	2	2187
2	OspA ELISA	H7	H	7	0.058	Sample	F2A	1	2187
2	OspA ELISA	H8	H	8	0.058	Sample	F2A	2	2187
2	OspA ELISA	H9	H	9	0.067	Sample	E2A	1	2187
2	OspA ELISA	H10	H	10	0.064	Sample	E2A	2	2187
2	OspA ELISA	H11	H	11	0.118	Blank	Blank	1
2	OspA ELISA	H12	H	12	0.127	Blank	Blank	2

## Sheet: Supp Fig 1H
Supplementary Figure 1H
Plate	Well	Rep	Cell_Line	Primer	Ct
Plate2	A1	1	Guide 1	alb (1)	24.16
Plate2	A2	1	Guide 2	alb (1)	25.6
Plate2	A3	1	Guide 3	alb (1)	24.19
Plate2	A4	1	Guide 4	alb (1)	23.48
Plate2	D1	1	Guide 1	alb (4)	24.42
Plate2	D2	1	Guide 2	alb (4)	26.19
Plate2	D3	1	Guide 3	alb (4)	24.41
Plate2	D4	1	Guide 4	alb (4)	23.4
Plate2	E1	1	Guide 1	beta-actin (1)	20.49
Plate2	E2	1	Guide 2	beta-actin (1)	20.25
Plate2	E3	1	Guide 3	beta-actin (1)	20.14
Plate2	E4	1	Guide 4	beta-actin (1)	19.22
Plate2	F1	1	Guide 1	beta-actin (2)	21.26
Plate2	F2	1	Guide 2	beta-actin (2)	20.98
Plate2	F3	1	Guide 3	beta-actin (2)	20.84
Plate2	F4	1	Guide 4	beta-actin (2)	19.77
Plate1	B1	1	Guide 1	LA-2 (2)	25.2
Plate1	B2	1	Guide 2	LA-2 (2)	25.52
Plate1	B3	1	Guide 3	LA-2 (2)	23.45
Plate1	B4	1	Guide 4	LA-2 (2)	24.91
Plate1	C1	1	Guide 1	LA-2 (3)	26.93
Plate1	C2	1	Guide 2	LA-2 (3)	25.22
Plate1	C3	1	Guide 3	LA-2 (3)	23.22
Plate1	C4	1	Guide 4	LA-2 (3)	24.65
Plate1	E1	1	Guide 1	puro (1)	20.06
Plate1	E2	1	Guide 2	puro (1)	20.95
Plate1	E3	1	Guide 3	puro (1)	18.05
Plate1	E4	1	Guide 4	puro (1)	18.68
Plate2	A5	2	Guide 1	alb (1)	26.45
Plate2	A6	2	Guide 2	alb (1)	28.25
Plate2	A7	2	Guide 3	alb (1)	25.17
Plate2	A8	2	Guide 4	alb (1)	25.06
Plate2	D5	2	Guide 1	alb (4)	26.94
Plate2	D6	2	Guide 2	alb (4)	28.23
Plate2	D7	2	Guide 3	alb (4)	25.07
Plate2	D8	2	Guide 4	alb (4)	25.02
Plate2	E5	2	Guide 1	beta-actin (1)	17.58
Plate2	E6	2	Guide 2	beta-actin (1)	19.22
Plate2	E7	2	Guide 3	beta-actin (1)	18.4
Plate2	E8	2	Guide 4	beta-actin (1)	18.11
Plate2	F5	2	Guide 1	beta-actin (2)	17.66
Plate2	F6	2	Guide 2	beta-actin (2)	19.59
Plate2	F7	2	Guide 3	beta-actin (2)	18.53
Plate2	F8	2	Guide 4	beta-actin (2)	18.25
Plate1	B5	2	Guide 1	LA-2 (2)	27.1
Plate1	B6	2	Guide 2	LA-2 (2)	29.26
Plate1	B7	2	Guide 3	LA-2 (2)	23.73
Plate1	B8	2	Guide 4	LA-2 (2)	27.14
Plate1	C5	2	Guide 1	LA-2 (3)	27.75
Plate1	C6	2	Guide 2	LA-2 (3)	31.66
Plate1	C7	2	Guide 3	LA-2 (3)	24.87
Plate1	C8	2	Guide 4	LA-2 (3)	28.82
Plate1	E5	2	Guide 1	puro (1)	21.13
Plate1	E6	2	Guide 2	puro (1)	24.26
Plate1	E7	2	Guide 3	puro (1)	19.44
Plate1	E8	2	Guide 4	puro (1)	21.03
Plate2	A9		Hepa1-6 control line (No CRISPR)	alb (1)	21.35
Plate2	D9		Hepa1-6 control line (No CRISPR)	alb (4)	21.43
Plate2	E9		Hepa1-6 control line (No CRISPR)	beta-actin (1)	19.73
Plate2	F9		Hepa1-6 control line (No CRISPR)	beta-actin (2)	20
Plate1	B9		Hepa1-6 control line (No CRISPR)	LA-2 (2)	30.56
Plate1	C9		Hepa1-6 control line (No CRISPR)	LA-2 (3)	30.27
Plate1	E9		Hepa1-6 control line (No CRISPR)	puro (1)	22.14

[truncated: 2 more sheets: Supp Fig 1I, Supp Fig 3B]
